# Supplementary material for: Triclinic polymorph of 4-[4-(4-formyl­phen­oxy)but­oxy]benzaldehyde
Source: Acta Crystallogr Sect E Struct Rep Online. 2012 Dec 22;69(Pt 1):o126. doi: 10.1107/S1600536812050994 (PMC3588312; doi:10.1107/S1600536812050994)
Supplement: Supplementary file 1 [file e-69-0o126-sup1.cif]

##############################################################################
#                                                                            #
# This CIF contains the data in a paper accepted for publication in          #
# Acta Crystallographica Section E. It conforms to the requirements of       #
# Notes for Authors for Acta Crystallographica Section E, and has been       #
# peer reviewed under the auspices of the IUCr Commission on Journals.       #
#                                                                            #
# Full details of the Crystallographic Information File format               #
# are given in the paper "The Crystallographic Information File (CIF):       #
# a New Standard Archive File for Crystallography" by S. R. Hall, F. H.      #
# Allen and I. D. Brown [Acta Cryst. (1991), A47, 655-685].                  #
#                                                                            #
# The current version of the core CIF dictionary is obtainable from          #
# ftp://ftp.iucr.org/pub/cif_core.dic.                                       #
#                                                                            #
# Software is freely available for graphical display of the structure(s)     #
# in this CIF. For information consult the CIF software page                 #
# http://www.iucr.org/resources/cif/software.                                #
#                                                                            #
# This file may be used for bona fide research purposes within the           #
# scientific community so long as proper attribution is given to the journal # 
# article from which it was obtained.                                        #
#                                                                            #
##############################################################################
data_I
_audit_creation_method     SHELXL-97
_chemical_name_systematic
;
4-[4-(4-Formylphenoxy)butoxy]benzaldehyde
;
_chemical_name_common     ?
_chemical_formula_moiety     'C18 H18 O4'
_chemical_formula_sum     'C18 H18 O4'
_chemical_formula_iupac     'C18 H18 O4'
_chemical_formula_weight     298.32
_chemical_melting_point     ?
_symmetry_cell_setting     triclinic
_symmetry_space_group_name_H-M     'P -1'
loop_
    _symmetry_equiv_pos_as_xyz
    'x, y, z'
    '-x, -y, -z'
_cell_length_a     4.4969(2)
_cell_length_b     7.9507(6)
_cell_length_c     11.0679(8)
_cell_angle_alpha     73.854(6)
_cell_angle_beta     84.788(5)
_cell_angle_gamma     80.903(5)
_cell_volume     374.86(4)
_cell_formula_units_Z     1
_cell_measurement_reflns_used     1657
_cell_measurement_theta_min     4.5867
_cell_measurement_theta_max     28.5039
_cell_measurement_temperature     190(2)
_exptl_crystal_description     'block'
_exptl_crystal_colour     'colourless'
_exptl_crystal_size_max     0.59
_exptl_crystal_size_mid     0.35
_exptl_crystal_size_min     0.21
_exptl_crystal_density_diffrn     1.321
_exptl_crystal_density_meas     ?
_exptl_crystal_density_method     'not measured'
_exptl_crystal_F_000     158
_exptl_absorpt_coefficient_mu     0.093
_exptl_absorpt_correction_type     multi-scan
_exptl_absorpt_process_details     '(CrysAlis PRO; Oxford Diffraction, 2009)'
_exptl_absorpt_correction_T_min     0.68278
_exptl_absorpt_correction_T_max     1.00000
_exptl_special_details
;
(<i>CrysAlis PRO RED</i>; Oxford Diffraction, 2009)
;
_diffrn_ambient_temperature     190(2)
_diffrn_radiation_type     MoK\a
_diffrn_radiation_wavelength     0.7107
_diffrn_radiation_source     'Enhance (Mo) X-ray Source'
_diffrn_radiation_monochromator     graphite
_diffrn_measurement_device_type     'Oxford Diffraction Xcalibur Sapphire3'
_diffrn_measurement_method     '\w scans'
_diffrn_detector_area_resol_mean     16.3426
_diffrn_reflns_number     2235
_diffrn_reflns_av_R_equivalents     0.0097
_diffrn_reflns_av_sigmaI/netI     0.0196
_diffrn_reflns_theta_min     4.60
_diffrn_reflns_theta_max     25.98
_diffrn_reflns_theta_full     25.98
_diffrn_measured_fraction_theta_max     0.994
_diffrn_measured_fraction_theta_full     0.994
_diffrn_reflns_limit_h_min     -5
_diffrn_reflns_limit_h_max     4
_diffrn_reflns_limit_k_min     -9
_diffrn_reflns_limit_k_max     9
_diffrn_reflns_limit_l_min     -13
_diffrn_reflns_limit_l_max     13
_diffrn_standards_number     ?
_diffrn_standards_interval_count     ?
_diffrn_standards_interval_time     ?
_diffrn_standards_decay_%     ?
_refine_special_details
;
Refinement of <i>F</i>^2^ against ALL reflections. The weighted <i>R</i>-factor
<i>wR</i> and goodness of fit <i>S</i> are based on <i>F</i>^2^, conventional
<i>R</i>-factors <i>R</i> are based on <i>F</i>, with <i>F</i> set to zero for
negative <i>F</i>^2^. The threshold expression of <i>F</i>^2^ >
\s(<i>F</i>^2^) is used only for calculating <i>R</i>-factors(gt) <i>etc</i>.
and is not relevant to the choice of reflections for refinement.
<i>R</i>-factors based on <i>F</i>^2^ are statistically about twice as large
as those based on <i>F</i>, and <i>R</i>- factors based on ALL data will be
even larger.
;
_reflns_number_total     1473
_reflns_number_gt     1272
_reflns_threshold_expression     I>2sigma(I)
_refine_ls_structure_factor_coef     Fsqd
_refine_ls_matrix_type     full
_refine_ls_R_factor_all     0.0491
_refine_ls_R_factor_gt     0.0429
_refine_ls_wR_factor_gt     0.1186
_refine_ls_wR_factor_ref     0.1232
_refine_ls_goodness_of_fit_ref     1.041
_refine_ls_restrained_S_all     1.041
_refine_ls_number_reflns     1473
_refine_ls_number_parameters     100
_refine_ls_number_restraints     0
_refine_ls_hydrogen_treatment     constr
_refine_ls_weighting_scheme     calc
_refine_ls_weighting_details
         'calc w=1/[\s^2^(Fo^2^)+(0.0676P)^2^+0.0807P] where P=(Fo^2^+2Fc^2^)/3'
_atom_sites_solution_hydrogens     geom
_atom_sites_solution_primary     direct
_atom_sites_solution_secondary     difmap
_refine_ls_shift/su_max     0.000
_refine_ls_shift/su_mean     0.000
_refine_diff_density_max     0.291
_refine_diff_density_min     -0.173
_refine_ls_extinction_method     none
_refine_ls_extinction_coef     ?
loop_
    _atom_type_symbol
    _atom_type_description
    _atom_type_scat_dispersion_real
    _atom_type_scat_dispersion_imag
    _atom_type_scat_source
    'C' 'C' 0.0033 0.0016
                         'International Tables Vol C Tables 4.2.6.8 and 6.1.1.4'
    'H' 'H' 0.0000 0.0000
                         'International Tables Vol C Tables 4.2.6.8 and 6.1.1.4'
    'O' 'O' 0.0106 0.0060
                         'International Tables Vol C Tables 4.2.6.8 and 6.1.1.4'
_computing_data_collection     'CrysAlis PRO (Oxford Diffraction, 2009)'
_computing_cell_refinement     'CrysAlis PRO (Oxford Diffraction, 2009)'
_computing_data_reduction     'CrysAlis PRO (Oxford Diffraction, 2009)'
_computing_structure_solution     'SIR2004 (Burla <i>et al.</i>, 2005)'
_computing_structure_refinement     'SHELXL97 (Sheldrick, 2008)'
_computing_molecular_graphics     'ORTEP-3 (Farrugia, 2012)'
_computing_publication_material
;
WinGX (Farrugia, 2012), PARST97 (Nardelli, 1995) and
<i>Mercury</i>
(Macrae <i>et al.</i>, 2006)
;
loop_
    _atom_site_type_symbol
    _atom_site_label
    _atom_site_fract_x
    _atom_site_fract_y
    _atom_site_fract_z
    _atom_site_U_iso_or_equiv
    _atom_site_adp_type
    _atom_site_calc_flag
    _atom_site_refinement_flags
    _atom_site_occupancy
    _atom_site_symmetry_multiplicity
    _atom_site_disorder_assembly
    _atom_site_disorder_group
    O O1 0.2410(3) -0.49759(14) 0.85962(11) 0.0490(4) Uani d . 1 1 . .
    O O2 0.8584(2) 0.19238(11) 0.61242(8) 0.0289(3) Uani d . 1 1 . .
    C C1 0.2367(3) -0.3608(2) 0.88964(14) 0.0377(4) Uani d . 1 1 . .
    H H1 0.1248 -0.3496 0.9647 0.045 Uiso calc R 1 1 . .
    C C2 0.3920(3) -0.21240(17) 0.81809(13) 0.0283(3) Uani d . 1 1 . .
    C C3 0.3932(3) -0.06701(18) 0.86379(12) 0.0308(3) Uani d . 1 1 . .
    H H3 0.2870 -0.0627 0.9413 0.037 Uiso calc R 1 1 . .
    C C4 0.5460(3) 0.07238(17) 0.79893(12) 0.0280(3) Uani d . 1 1 . .
    H H4 0.5453 0.1711 0.8315 0.034 Uiso calc R 1 1 . .
    C C5 0.7004(3) 0.06505(16) 0.68513(12) 0.0242(3) Uani d . 1 1 . .
    C C6 0.6963(3) -0.07927(18) 0.63690(13) 0.0292(3) Uani d . 1 1 . .
    H H6 0.7991 -0.0831 0.5586 0.035 Uiso calc R 1 1 . .
    C C7 0.5437(3) -0.21533(17) 0.70273(13) 0.0305(3) Uani d . 1 1 . .
    H H7 0.5410 -0.3130 0.6694 0.037 Uiso calc R 1 1 . .
    C C8 0.8898(3) 0.33927(16) 0.65981(12) 0.0268(3) Uani d . 1 1 . .
    H H8A 0.9914 0.2970 0.7406 0.032 Uiso calc R 1 1 . .
    H H8B 0.6892 0.4045 0.6742 0.032 Uiso calc R 1 1 . .
    C C9 1.0762(3) 0.45809(17) 0.56216(12) 0.0276(3) Uani d . 1 1 . .
    H H9A 1.2708 0.3883 0.5457 0.033 Uiso calc R 1 1 . .
    H H9B 1.1206 0.5532 0.5967 0.033 Uiso calc R 1 1 . .
loop_
    _atom_site_aniso_label
    _atom_site_aniso_U_11
    _atom_site_aniso_U_22
    _atom_site_aniso_U_33
    _atom_site_aniso_U_12
    _atom_site_aniso_U_13
    _atom_site_aniso_U_23
    O1 0.0659(8) 0.0366(7) 0.0488(7) -0.0282(5) 0.0138(6) -0.0119(5)
    O2 0.0378(5) 0.0208(5) 0.0297(5) -0.0128(4) 0.0082(4) -0.0076(4)
    C1 0.0431(8) 0.0373(8) 0.0326(8) -0.0182(6) 0.0064(6) -0.0048(6)
    C2 0.0292(7) 0.0262(7) 0.0282(7) -0.0087(5) -0.0004(5) -0.0026(5)
    C3 0.0335(7) 0.0356(8) 0.0233(6) -0.0095(6) 0.0045(5) -0.0072(6)
    C4 0.0337(7) 0.0255(7) 0.0271(7) -0.0079(5) 0.0007(5) -0.0094(5)
    C5 0.0245(6) 0.0211(6) 0.0257(6) -0.0057(5) 0.0005(5) -0.0032(5)
    C6 0.0342(7) 0.0254(7) 0.0291(7) -0.0087(5) 0.0073(5) -0.0095(6)
    C7 0.0352(7) 0.0235(7) 0.0346(7) -0.0101(5) 0.0047(6) -0.0094(6)
    C8 0.0309(7) 0.0215(7) 0.0301(7) -0.0083(5) -0.0009(5) -0.0080(5)
    C9 0.0275(6) 0.0230(7) 0.0328(7) -0.0086(5) -0.0023(5) -0.0051(6)
_geom_special_details
;
All e.s.d.'s (except the e.s.d. in the dihedral angle between two l.s. planes)
are estimated using the full covariance matrix. The cell e.s.d.'s are taken
into account individually in the estimation of e.s.d.'s in distances, angles
and torsion angles; correlations between e.s.d.'s in cell parameters are only
used when they are defined by crystal symmetry. An approximate (isotropic)
treatment of cell e.s.d.'s is used for estimating e.s.d.'s involving l.s.
planes.
;
loop_
    _geom_bond_atom_site_label_1
    _geom_bond_atom_site_label_2
    _geom_bond_site_symmetry_2
    _geom_bond_distance
    _geom_bond_publ_flag
    O1 C1 . 1.2196(18) ?
    O2 C5 . 1.3593(15) ?
    O2 C8 . 1.4372(15) ?
    C1 C2 . 1.4652(18) ?
    C1 H1 . 0.9500 ?
    C2 C3 . 1.3857(19) ?
    C2 C7 . 1.396(2) ?
    C3 C4 . 1.3871(18) ?
    C3 H3 . 0.9500 ?
    C4 C5 . 1.3933(18) ?
    C4 H4 . 0.9500 ?
    C5 C6 . 1.3969(18) ?
    C6 C7 . 1.3704(18) ?
    C6 H6 . 0.9500 ?
    C7 H7 . 0.9500 ?
    C8 C9 . 1.5105(17) ?
    C8 H8A . 0.9900 ?
    C8 H8B . 0.9900 ?
    C9 C9 2_766 1.525(3) ?
    C9 H9A . 0.9900 ?
    C9 H9B . 0.9900 ?
loop_
    _geom_angle_atom_site_label_1
    _geom_angle_atom_site_label_2
    _geom_angle_atom_site_label_3
    _geom_angle_site_symmetry_1
    _geom_angle_site_symmetry_3
    _geom_angle
    _geom_angle_publ_flag
    C5 O2 C8 . . 118.23(10) ?
    O1 C1 C2 . . 124.62(14) ?
    O1 C1 H1 . . 117.7 ?
    C2 C1 H1 . . 117.7 ?
    C3 C2 C7 . . 118.64(12) ?
    C3 C2 C1 . . 120.77(13) ?
    C7 C2 C1 . . 120.58(13) ?
    C2 C3 C4 . . 121.52(12) ?
    C2 C3 H3 . . 119.2 ?
    C4 C3 H3 . . 119.2 ?
    C3 C4 C5 . . 118.82(12) ?
    C3 C4 H4 . . 120.6 ?
    C5 C4 H4 . . 120.6 ?
    O2 C5 C4 . . 124.74(12) ?
    O2 C5 C6 . . 115.04(11) ?
    C4 C5 C6 . . 120.22(12) ?
    C7 C6 C5 . . 119.85(12) ?
    C7 C6 H6 . . 120.1 ?
    C5 C6 H6 . . 120.1 ?
    C6 C7 C2 . . 120.93(13) ?
    C6 C7 H7 . . 119.5 ?
    C2 C7 H7 . . 119.5 ?
    O2 C8 C9 . . 107.25(10) ?
    O2 C8 H8A . . 110.3 ?
    C9 C8 H8A . . 110.3 ?
    O2 C8 H8B . . 110.3 ?
    C9 C8 H8B . . 110.3 ?
    H8A C8 H8B . . 108.5 ?
    C8 C9 C9 . 2_766 113.78(13) ?
    C8 C9 H9A . . 108.8 ?
    C9 C9 H9A 2_766 . 108.8 ?
    C8 C9 H9B . . 108.8 ?
    C9 C9 H9B 2_766 . 108.8 ?
    H9A C9 H9B . . 107.7 ?
loop_
    _geom_torsion_atom_site_label_1
    _geom_torsion_atom_site_label_2
    _geom_torsion_atom_site_label_3
    _geom_torsion_atom_site_label_4
    _geom_torsion_site_symmetry_1
    _geom_torsion_site_symmetry_2
    _geom_torsion_site_symmetry_3
    _geom_torsion_site_symmetry_4
    _geom_torsion
    _geom_torsion_publ_flag
    O1 C1 C2 C3 . . . . -175.28(14) ?
    O1 C1 C2 C7 . . . . 4.3(2) ?
    C7 C2 C3 C4 . . . . -1.3(2) ?
    C1 C2 C3 C4 . . . . 178.22(12) ?
    C2 C3 C4 C5 . . . . 0.2(2) ?
    C8 O2 C5 C4 . . . . 5.11(18) ?
    C8 O2 C5 C6 . . . . -175.90(10) ?
    C3 C4 C5 O2 . . . . 179.95(11) ?
    C3 C4 C5 C6 . . . . 1.0(2) ?
    O2 C5 C6 C7 . . . . 179.96(11) ?
    C4 C5 C6 C7 . . . . -1.0(2) ?
    C5 C6 C7 C2 . . . . -0.2(2) ?
    C3 C2 C7 C6 . . . . 1.4(2) ?
    C1 C2 C7 C6 . . . . -178.21(12) ?
    C5 O2 C8 C9 . . . . 179.31(10) ?
    O2 C8 C9 C9 . . . 2_766 64.84(16) ?
loop_
    _geom_hbond_atom_site_label_D
    _geom_hbond_atom_site_label_H
    _geom_hbond_atom_site_label_A
    _geom_hbond_site_symmetry_A
    _geom_hbond_distance_DH
    _geom_hbond_distance_HA
    _geom_hbond_distance_DA
    _geom_hbond_angle_DHA
    C6 H6 O2 2_756 0.95 2.58 3.4985(16) 161.9
    C1 H1 O1 2_547 0.95 2.59 3.3953(18) 143.0
data_global
_journal_date_recd_electronic     2012-11-23
_journal_date_accepted     2012-12-16
_journal_name_full     'Acta Crystallographica, Section E'
_journal_year     2013
_journal_volume     69
_journal_issue      1
_journal_page_first     o126
_journal_page_last     o126
_journal_paper_category     QO
_journal_paper_doi     10.1107/S1600536812050994
_journal_coeditor_code     NG5308
_publ_contact_author_name     'Balic Tomislav'
_publ_contact_author_address
;
Department of Chemistry
J. J. Strossmayer University, Osijek,
Franje Kuha\<ca 20
HR-31000 Osijek
Croatia
;
_publ_contact_author_email     'tombalic@kemija.unios.hr'
_publ_contact_author_fax     '0038531495549'
_publ_contact_author_phone     '0038531495530'
_publ_section_title
;
Triclinic polymorph of 4-[4-(4-formylphenoxy)butoxy]benzaldehyde
;
loop_
    _publ_author_name
    _publ_author_footnote
    _publ_author_address
    'Bali\'c, Tomislav' .
;
Department of Chemistry
J. J. Strossmayer University, Osijek,
Franje Kuha\<ca 20
HR-31000 Osijek, Croatia
;
    'Markovi\'c, Berislav' .
;
Department of Chemistry
J. J. Strossmayer University, Osijek,
Franje Kuha\<ca 20
HR-31000 Osijek, Croatia
;
    'Bali\'c, Ivana' .
;
Department of Chemistry
J. J. Strossmayer University, Osijek,
Franje Kuha\<ca 20
HR-31000 Osijek, Croatia
;
