# Supplementary material for: Triclinic polymorph of 4-[4-(4-formyl­phen­oxy)but­oxy]benzaldehyde
Source: Acta Crystallogr Sect E Struct Rep Online. 2012 Dec 22;69(Pt 1):o126. doi: 10.1107/S1600536812050994 (PMC3588312; doi:10.1107/S1600536812050994)
Supplement: Supplementary file 2 [file e-69-0o126-Isup2.hkl]

# 
# h,k,l, Fc-squared, Fo-squared, sigma(Fo-squared) and status flag 
# 
data_I
_shelx_title ' exp_2859 in P-1' 
_shelx_refln_list_code          4 
_shelx_F_calc_maximum       48.12 
_exptl_crystal_F_000       158.00 
_reflns_d_resolution_high  0.8113 
 
loop_ 
 _symmetry_equiv_pos_as_xyz 
 'x, y, z' 
 '-x, -y, -z' 
 
_cell_length_a     4.4970 
_cell_length_b     7.9510 
_cell_length_c    11.0680 
_cell_angle_alpha  73.854 
_cell_angle_beta   84.788 
_cell_angle_gamma  80.903 
 
_shelx_F_squared_multiplier     1.000 
 
loop_ 
 _refln_index_h 
 _refln_index_k 
 _refln_index_l 
 _refln_F_squared_calc 
 _refln_F_squared_meas 
 _refln_F_squared_sigma 
 _refln_observed_status 
   1   0   0      172.70      162.38      0.73 o 
   2   0   0       71.59       61.32      0.62 o 
   3   0   0        9.71        5.99      0.21 o 
   4   0   0        6.67        5.65      0.44 o 
   5   0   0        9.77       10.30      0.68 o 
  -5   1   0        5.09        4.91      0.70 o 
  -4   1   0        0.00        0.07      0.17 o 
  -3   1   0        0.69        1.15      0.14 o 
  -2   1   0        4.46        5.18      0.19 o 
   1   1   0       49.03       46.67      0.39 o 
   2   1   0      161.17      147.13      0.79 o 
   3   1   0       86.91       88.40      0.93 o 
   4   1   0       15.85       16.95      0.72 o 
   5   1   0        7.20        7.77      0.60 o 
  -5   2   0        2.91        2.23      0.52 o 
  -4   2   0       24.35       26.30      1.28 o 
  -3   2   0        0.04        0.23      0.11 o 
  -2   2   0       16.25       16.35      0.48 o 
  -1   2   0        1.85        3.68      0.19 o 
   0   2   0      137.53      124.80      1.34 o 
   1   2   0        0.03       -0.05      0.10 o 
   2   2   0      389.58      409.00      1.79 o 
   3   2   0      259.23      268.95      1.72 o 
   4   2   0       10.36        9.63      0.56 o 
   5   2   0        9.60        9.30      0.90 o 
  -4   3   0       18.25       17.48      1.06 o 
  -3   3   0        5.62        5.53      0.30 o 
  -2   3   0       49.19       49.37      0.92 o 
  -1   3   0        6.39        4.78      0.53 o 
   0   3   0      143.38      143.43      1.78 o 
   1   3   0        2.86        2.69      0.24 o 
   2   3   0      108.53      128.22      1.30 o 
   3   3   0       15.96       16.84      0.55 o 
   4   3   0       10.68       11.54      0.83 o 
   5   3   0        4.17        4.70      0.68 o 
  -4   4   0        0.88        0.88      0.24 o 
  -3   4   0       16.32       17.08      0.53 o 
  -2   4   0       28.59       30.06      0.78 o 
  -1   4   0       12.44       13.10      0.44 o 
   0   4   0       13.76       15.23      0.69 o 
   1   4   0        0.02        0.18      0.14 o 
   2   4   0        6.72        5.37      0.30 o 
   3   4   0       18.48       19.78      0.63 o 
   4   4   0        1.14        1.00      0.20 o 
   5   4   0       46.15       45.75      1.89 o 
  -4   5   0        0.06        0.11      0.23 o 
  -3   5   0        5.70        6.25      0.35 o 
  -2   5   0      149.66      147.87      1.86 o 
  -1   5   0        9.14        7.47      0.37 o 
   0   5   0        7.44        8.27      0.61 o 
   1   5   0        8.99       10.28      0.45 o 
   2   5   0       40.55       46.19      0.90 o 
   3   5   0       35.83       34.33      1.47 o 
   4   5   0       49.11       45.93      1.10 o 
   5   5   0        1.67        1.59      0.43 o 
  -3   6   0       40.65       38.73      1.16 o 
  -2   6   0        6.56        7.03      0.46 o 
  -1   6   0        0.38        0.16      0.19 o 
   0   6   0        0.34        2.16      0.81 o 
   1   6   0      478.60      478.16      2.82 o 
   2   6   0        1.48        1.56      0.50 o 
   3   6   0        5.48        5.56      0.59 o 
   4   6   0        0.73        0.69      0.22 o 
  -3   7   0        0.01       -0.08      0.23 o 
  -2   7   0        1.69        1.69      0.27 o 
  -1   7   0        5.96        6.34      0.41 o 
   0   7   0      445.11      452.61      5.07 o 
   1   7   0      134.59      138.32      2.84 o 
   2   7   0       37.98       39.72      1.57 o 
   3   7   0        1.69        2.04      0.46 o 
   4   7   0        2.85        3.71      0.56 o 
  -2   8   0        0.61        1.08      0.42 o 
  -1   8   0       11.20       10.07      0.88 o 
   0   8   0       76.01       74.31      2.25 o 
   1   8   0        0.29        1.08      0.45 o 
   2   8   0       17.66       15.41      1.08 o 
   3   8   0        1.00        2.34      0.51 o 
   0   9   0        0.03        0.31      0.36 o 
   1   9   0        0.60        0.69      0.41 o 
   2   9   0       17.22       22.28      1.41 o 
  -1  -9   1        1.79        2.20      0.57 o 
   0  -9   1        4.11        4.57      0.66 o 
  -3  -8   1        0.01        0.57      0.45 o 
  -2  -8   1        5.61        7.29      0.79 o 
  -1  -8   1        0.03        0.81      0.45 o 
   0  -8   1       10.21       10.99      0.92 o 
   1  -8   1      162.42      171.91      3.47 o 
   2  -8   1        6.52        7.38      0.87 o 
  -4  -7   1        0.17        0.53      0.35 o 
  -3  -7   1        0.95        0.79      0.36 o 
  -2  -7   1        1.98        2.34      0.48 o 
  -1  -7   1       19.24       19.98      1.14 o 
   0  -7   1       34.27       33.89      0.91 o 
   1  -7   1        4.71        4.57      0.38 o 
   2  -7   1        1.64        1.64      0.26 o 
  -4  -6   1        2.00        2.13      0.41 o 
  -3  -6   1       72.42       57.33      1.76 o 
  -2  -6   1       19.62       16.23      0.95 o 
  -1  -6   1      123.54      128.55      2.57 o 
   0  -6   1       13.78       13.18      0.85 o 
   1  -6   1        0.39        0.14      0.15 o 
   2  -6   1        0.24        0.37      0.15 o 
   3  -6   1        0.07        0.11      0.18 o 
  -4  -5   1       36.46       31.41      0.94 o 
  -3  -5   1      106.82       92.07      1.43 o 
  -2  -5   1      106.43      104.09      1.32 o 
  -1  -5   1       14.00       14.66      0.47 o 
   0  -5   1        3.87        4.60      0.49 o 
   1  -5   1       14.37       15.36      0.55 o 
   2  -5   1       13.30       12.74      0.54 o 
   3  -5   1        7.65        7.65      0.50 o 
   4  -5   1        2.61        3.12      0.59 o 
  -5  -4   1        0.18        0.23      0.30 o 
  -4  -4   1       50.32       46.85      1.11 o 
  -3  -4   1        0.00       -0.10      0.15 o 
  -2  -4   1      102.66       92.69      1.20 o 
  -1  -4   1       24.39       29.39      0.55 o 
   0  -4   1        6.23        6.84      0.50 o 
   1  -4   1       42.87       48.31      0.87 o 
   2  -4   1       29.88       30.11      0.84 o 
   3  -4   1       14.36       13.76      0.48 o 
   4  -4   1        3.16        2.97      0.35 o 
  -5  -3   1        4.77        4.02      0.62 o 
  -4  -3   1        0.95        0.69      0.14 o 
  -3  -3   1        0.35        0.36      0.10 o 
  -2  -3   1       10.19       12.69      0.42 o 
  -1  -3   1     1148.24     1300.49     15.36 o 
   0  -3   1        5.40        5.02      0.37 o 
   1  -3   1        0.29        1.22      0.17 o 
   2  -3   1       32.40       28.32      0.67 o 
   3  -3   1       10.40        9.58      0.38 o 
   4  -3   1       20.18       21.44      0.86 o 
  -5  -2   1        0.16        0.11      0.23 o 
  -4  -2   1        4.32        4.08      0.27 o 
  -3  -2   1        0.52        0.94      0.14 o 
  -2  -2   1      409.60      453.13      1.97 o 
  -1  -2   1      168.63      169.57      0.77 o 
   0  -2   1       81.63       75.00      1.13 o 
   1  -2   1       40.83       32.92      0.67 o 
   2  -2   1      359.68      358.24      1.56 o 
   3  -2   1        2.50        4.22      0.21 o 
   4  -2   1       24.05       24.49      0.90 o 
   5  -2   1        4.81        3.96      0.62 o 
  -5  -1   1       92.60       94.76      1.98 o 
  -4  -1   1        2.40        2.43      0.33 o 
  -3  -1   1       17.26       16.53      0.36 o 
  -2  -1   1       30.33       28.18      0.40 o 
  -1  -1   1       49.90       44.31      0.34 o 
   1  -1   1     2315.68     2247.96      5.47 o 
   2  -1   1      705.99      711.25      4.54 o 
   3  -1   1       95.19       96.09      0.89 o 
   4  -1   1        8.96        8.62      0.54 o 
   5  -1   1        1.76        2.13      0.51 o 
  -5   0   1       32.41       32.42      1.68 o 
  -4   0   1       22.22       22.06      0.83 o 
  -3   0   1       35.97       34.15      0.53 o 
  -2   0   1        0.62        0.32      0.09 o 
  -1   0   1      273.60      255.24      2.94 o 
   1   0   1      723.09      679.15      4.35 o 
   2   0   1       58.18       55.41      0.52 o 
   3   0   1        5.91        5.90      0.16 o 
   4   0   1        4.49        4.01      0.38 o 
   5   0   1       29.69       31.99      1.14 o 
  -5   1   1        4.77        4.30      0.68 o 
  -4   1   1       11.02       11.83      0.89 o 
  -3   1   1       59.56       60.51      1.01 o 
  -2   1   1      653.79      671.62      3.63 o 
   1   1   1       24.19       23.96      0.21 o 
   2   1   1       14.30       15.12      0.22 o 
   3   1   1        6.70        6.77      0.18 o 
   4   1   1       70.08       71.59      1.54 o 
   5   1   1       11.48       12.05      1.01 o 
  -5   2   1        0.79        1.13      0.43 o 
  -4   2   1       28.88       26.15      1.31 o 
  -3   2   1      183.98      197.03      1.92 o 
  -2   2   1       46.40       53.07      0.95 o 
  -1   2   1       40.63       40.76      0.63 o 
   0   2   1       18.72       12.09      0.22 o 
   1   2   1        0.69        0.37      0.14 o 
   2   2   1       19.84       18.97      0.31 o 
   3   2   1       20.01       20.54      0.35 o 
   4   2   1        0.98        0.80      0.32 o 
   5   2   1        1.31        1.55      0.44 o 
  -4   3   1        5.72        6.15      0.67 o 
  -3   3   1       16.85       16.33      0.61 o 
  -2   3   1       31.05       32.82      1.21 o 
  -1   3   1       84.99       77.79      0.95 o 
   0   3   1      209.12      231.05      2.12 o 
   1   3   1        0.82        0.77      0.14 o 
   2   3   1      243.08      251.23      1.75 o 
   3   3   1        8.53        8.57      0.37 o 
   4   3   1        5.59        5.12      0.59 o 
   5   3   1        1.41        1.73      0.46 o 
  -4   4   1        2.16        2.11      0.44 o 
  -3   4   1        1.06        1.08      0.22 o 
  -2   4   1        5.08        6.47      0.38 o 
  -1   4   1      381.47      397.66      2.33 o 
   0   4   1       32.68       41.69      0.62 o 
   1   4   1       17.48       20.13      0.51 o 
   2   4   1        2.31        3.74      0.26 o 
   3   4   1        0.49        0.26      0.15 o 
   4   4   1        0.16        0.11      0.23 o 
   5   4   1       13.43       12.81      1.03 o 
  -4   5   1        0.77        0.92      0.36 o 
  -3   5   1        1.10        1.56      0.26 o 
  -2   5   1        2.57        2.07      0.25 o 
  -1   5   1       10.86       11.97      0.46 o 
   0   5   1       54.26       59.04      0.85 o 
   1   5   1        0.02        0.57      0.18 o 
   2   5   1       29.39       28.55      0.76 o 
   3   5   1      195.78      192.97      2.03 o 
   4   5   1       82.46       75.79      2.16 o 
   5   5   1        5.55        5.25      0.68 o 
  -3   6   1       34.35       37.18      1.12 o 
  -2   6   1        8.25        8.25      0.50 o 
  -1   6   1        0.08        0.02      0.11 o 
   0   6   1        2.85        2.36      0.22 o 
   1   6   1       67.04       62.76      1.07 o 
   2   6   1      522.63      527.73      3.29 o 
   3   6   1       63.20       61.22      1.22 o 
   4   6   1        6.24        5.70      0.43 o 
  -3   7   1        5.00        5.28      0.70 o 
  -2   7   1        1.00        0.92      0.37 o 
  -1   7   1       19.82       19.28      1.08 o 
   0   7   1       13.56       14.72      0.95 o 
   1   7   1       18.07       22.08      0.70 o 
   2   7   1        0.14        0.22      0.14 o 
   3   7   1        7.49        7.46      0.53 o 
   4   7   1        0.21        0.23      0.29 o 
  -2   8   1       18.85       20.51      1.36 o 
  -1   8   1       19.20       20.70      1.17 o 
   0   8   1       57.30       59.94      2.03 o 
   1   8   1        8.09        7.90      0.79 o 
   2   8   1        3.96        5.10      0.66 o 
   3   8   1       11.28       13.63      1.01 o 
  -1   9   1        8.23        7.23      0.87 o 
   0   9   1       10.35       10.72      0.98 o 
   1   9   1        0.50        0.41      0.37 o 
   2   9   1        5.34        6.15      0.75 o 
  -2  -8   2        0.15        0.65      0.43 o 
  -1  -8   2        8.63        8.60      0.87 o 
   0  -8   2        0.66        0.79      0.40 o 
   1  -8   2       76.87       77.02      2.34 o 
  -3  -7   2       14.51       15.99      1.08 o 
  -2  -7   2        0.06        0.31      0.30 o 
  -1  -7   2      107.37      107.81      2.62 o 
   0  -7   2      198.02      203.22      3.54 o 
   1  -7   2       92.03       95.07      1.63 o 
   2  -7   2       11.30       12.86      0.65 o 
  -4  -6   2        1.28        1.56      0.39 o 
  -3  -6   2        2.39        1.75      0.37 o 
  -2  -6   2       88.11       76.10      2.05 o 
  -1  -6   2       52.18       52.11      1.68 o 
   0  -6   2       89.10       93.20      2.19 o 
   1  -6   2        2.37        2.81      0.30 o 
   2  -6   2        0.11       -0.25      0.25 o 
   3  -6   2        0.98        0.45      0.20 o 
  -4  -5   2        4.45        3.54      0.35 o 
  -3  -5   2       11.02       10.82      0.51 o 
  -2  -5   2       10.56       11.20      0.44 o 
  -1  -5   2        1.19        2.03      0.34 o 
   0  -5   2        3.37        4.36      0.50 o 
   1  -5   2        1.78        2.59      0.69 o 
   2  -5   2        0.14       -0.20      0.31 o 
   3  -5   2       58.03       55.95      1.32 o 
   4  -5   2        3.17        3.84      0.65 o 
  -5  -4   2        4.06        4.26      0.63 o 
  -4  -4   2       33.29       31.82      1.09 o 
  -3  -4   2       10.16       11.00      0.50 o 
  -2  -4   2       37.74       42.91      1.09 o 
  -1  -4   2       10.72        8.79      0.28 o 
   0  -4   2       52.36       47.13      0.41 o 
   1  -4   2        4.06        6.13      0.98 o 
   2  -4   2       16.70       17.31      0.43 o 
   3  -4   2        2.94        2.87      0.23 o 
   4  -4   2        9.80       10.34      0.95 o 
  -5  -3   2        1.14        0.52      0.24 o 
  -4  -3   2        1.33        0.80      0.16 o 
  -3  -3   2        9.45        8.95      0.37 o 
  -2  -3   2        0.55        0.34      0.10 o 
  -1  -3   2       96.67      112.14      0.77 o 
   0  -3   2        2.41        2.67      0.30 o 
   1  -3   2       28.00       23.56      0.40 o 
   2  -3   2        0.28        0.11      0.09 o 
   3  -3   2       16.70       17.53      0.50 o 
   4  -3   2       20.18       21.56      0.85 o 
  -5  -2   2        5.85        4.87      0.70 o 
  -4  -2   2       60.73       63.10      1.07 o 
  -3  -2   2      195.55      189.57      1.61 o 
  -2  -2   2      681.00      717.40      3.25 o 
  -1  -2   2       64.59       65.91      0.51 o 
   0  -2   2        9.03        8.36      0.45 o 
   1  -2   2       10.96        7.81      0.19 o 
   2  -2   2       47.27       49.65      0.55 o 
   3  -2   2       92.08       93.86      0.95 o 
   4  -2   2       11.92       11.68      0.52 o 
   5  -2   2        7.85        7.84      0.81 o 
  -5  -1   2       26.50       29.36      1.62 o 
  -4  -1   2      156.91      164.02      1.67 o 
  -3  -1   2      147.38      152.02      1.18 o 
  -2  -1   2        8.09        6.44      0.22 o 
  -1  -1   2      158.30      147.17      1.07 o 
   0  -1   2       88.93       82.68      1.09 o 
   1  -1   2      833.57      819.34      1.60 o 
   2  -1   2      298.23      303.58      1.15 o 
   3  -1   2       15.62       15.73      0.36 o 
   4  -1   2        0.05        0.05      0.14 o 
   5  -1   2        0.02        0.04      0.31 o 
  -5   0   2        3.69        4.16      0.68 o 
  -4   0   2        0.00        0.15      0.15 o 
  -3   0   2        6.19        5.81      0.34 o 
  -2   0   2        2.77        1.51      0.22 o 
  -1   0   2      890.72      868.04      3.79 o 
   2   0   2       82.82       78.63      0.54 o 
   3   0   2        7.04        4.98      0.17 o 
   4   0   2        1.75        1.06      0.23 o 
   5   0   2        2.59        2.29      0.49 o 
  -5   1   2        4.37        4.85      0.71 o 
  -4   1   2        4.44        4.13      0.57 o 
  -3   1   2        8.23        8.95      0.62 o 
  -2   1   2       39.46       41.46      1.01 o 
  -1   1   2       57.05       63.50      1.05 o 
   1   1   2       62.27       51.94      0.25 o 
   2   1   2        1.20        1.21      0.16 o 
   3   1   2       27.15       25.30      0.74 o 
   4   1   2       69.56       70.51      2.01 o 
   5   1   2        0.11        0.57      0.37 o 
  -5   2   2        2.03        1.88      0.51 o 
  -4   2   2        3.24        2.89      0.49 o 
  -3   2   2       59.77       60.45      1.45 o 
  -2   2   2       83.50       84.54      1.54 o 
  -1   2   2        1.76        1.49      0.22 o 
   0   2   2      359.39      335.92      2.27 o 
   1   2   2       52.65       42.79      0.31 o 
   2   2   2        3.76        3.77      0.17 o 
   3   2   2      191.64      191.95      1.34 o 
   4   2   2       47.46       45.89      1.63 o 
   5   2   2        5.68        5.59      0.73 o 
  -4   3   2        9.05        9.65      0.85 o 
  -3   3   2        0.18        0.34      0.21 o 
  -2   3   2        6.78        7.89      0.53 o 
  -1   3   2        6.68        6.41      0.29 o 
   0   3   2       17.06       12.92      0.23 o 
   1   3   2      393.72      402.47      3.00 o 
   2   3   2        0.09        0.13      0.11 o 
   3   3   2       12.01       14.80      0.46 o 
   4   3   2       25.06       26.32      1.25 o 
   5   3   2        0.53        0.44      0.30 o 
  -4   4   2        0.32        0.48      0.31 o 
  -3   4   2        1.10        0.95      0.28 o 
  -2   4   2        4.62        3.83      0.30 o 
  -1   4   2      105.33      119.19      2.48 o 
   0   4   2        9.07       12.36      0.31 o 
   1   4   2       52.05       56.43      1.27 o 
   2   4   2        1.14        1.17      0.17 o 
   3   4   2       13.84       12.28      0.94 o 
   4   4   2       14.44       13.49      0.93 o 
   5   4   2        7.69        8.13      0.85 o 
  -4   5   2       26.89       30.67      1.51 o 
  -3   5   2       49.78       51.99      1.71 o 
  -2   5   2       59.01       66.25      1.24 o 
  -1   5   2      107.06      111.49      1.45 o 
   0   5   2       22.91       19.15      0.45 o 
   1   5   2        2.69        2.30      0.35 o 
   2   5   2        0.00        0.13      0.24 o 
   3   5   2        1.67        1.55      0.23 o 
   4   5   2        6.81        6.11      0.66 o 
   5   5   2       24.43       23.65      1.40 o 
  -3   6   2        3.72        3.14      0.52 o 
  -2   6   2       32.43       31.28      0.94 o 
  -1   6   2       32.79       31.91      0.81 o 
   0   6   2       13.37       13.04      0.47 o 
   1   6   2        2.49        3.58      0.46 o 
   2   6   2      454.78      448.38      3.09 o 
   3   6   2        4.23        4.26      0.35 o 
   4   6   2        0.78        0.57      0.31 o 
  -3   7   2        4.82        4.32      0.63 o 
  -2   7   2        2.40        1.96      0.43 o 
  -1   7   2       24.02       24.89      1.30 o 
   0   7   2        0.20       -0.02      0.36 o 
   1   7   2      695.73      681.59      6.21 o 
   2   7   2        6.28        6.79      0.43 o 
   3   7   2        0.15        0.52      0.20 o 
   4   7   2        0.50        0.58      0.33 o 
  -2   8   2        2.54        1.98      0.51 o 
  -1   8   2        3.52        2.69      0.54 o 
   0   8   2       42.65       40.73      1.69 o 
   1   8   2        0.52        0.64      0.34 o 
   2   8   2        4.86        5.29      0.63 o 
   3   8   2        2.10        1.88      0.46 o 
  -1   9   2        6.69        7.64      0.90 o 
   0   9   2        0.77        0.77      0.26 o 
   1   9   2        0.20        0.21      0.30 o 
   2   9   2        9.95        9.93      0.93 o 
  -2  -8   3        0.13        0.45      0.39 o 
  -1  -8   3        3.69        5.01      0.73 o 
   0  -8   3        3.26        3.79      0.62 o 
   1  -8   3        0.23        0.43      0.35 o 
  -3  -7   3        0.80        1.17      0.39 o 
  -2  -7   3        0.06        0.11      0.26 o 
  -1  -7   3        2.60        2.37      0.51 o 
   0  -7   3       16.15       16.56      1.07 o 
   1  -7   3       77.73       79.07      1.55 o 
   2  -7   3        0.82        0.04      0.57 o 
  -4  -6   3        6.27        8.66      0.82 o 
  -3  -6   3        0.07        0.03      0.27 o 
  -2  -6   3      134.02      114.98      2.68 o 
  -1  -6   3        0.49        0.67      0.28 o 
   0  -6   3        0.11        0.86      0.35 o 
   1  -6   3        6.35        7.39      0.86 o 
   2  -6   3        0.70        0.51      0.46 o 
   3  -6   3        0.31        0.41      0.20 o 
  -4  -5   3        4.67        4.55      0.59 o 
  -3  -5   3       81.08       66.44      2.05 o 
  -2  -5   3       25.27       19.13      1.06 o 
  -1  -5   3        0.63        0.54      0.24 o 
   0  -5   3       11.73       10.45      0.71 o 
   1  -5   3       17.48       21.49      1.80 o 
   2  -5   3        2.56        2.31      0.67 o 
   3  -5   3        0.34        0.46      0.27 o 
  -4  -4   3        0.32        0.95      0.23 o 
  -3  -4   3       30.09       28.63      0.81 o 
  -2  -4   3       12.50       11.44      0.44 o 
  -1  -4   3       26.84       27.19      1.10 o 
   0  -4   3      160.61      179.95      2.59 o 
   1  -4   3        8.08        9.76      1.55 o 
   2  -4   3       19.53       20.60      0.64 o 
   3  -4   3        0.18        0.32      0.21 o 
   4  -4   3        0.34        0.39      0.28 o 
  -5  -3   3        1.58        1.98      0.54 o 
  -4  -3   3       10.37       10.34      0.47 o 
  -3  -3   3        4.82        4.41      0.28 o 
  -2  -3   3       63.13       62.08      0.81 o 
  -1  -3   3      120.20      137.71      0.84 o 
   0  -3   3      598.27      626.42      4.54 o 
   1  -3   3        4.10        4.22      0.35 o 
   2  -3   3       10.68        9.75      0.30 o 
   3  -3   3        0.07        0.06      0.09 o 
   4  -3   3       17.81       17.70      1.23 o 
  -5  -2   3        3.23        2.90      0.56 o 
  -4  -2   3        0.60        0.73      0.20 o 
  -3  -2   3        0.56        0.69      0.15 o 
  -2  -2   3        0.29        0.56      0.14 o 
  -1  -2   3      657.36      721.63      3.94 o 
   0  -2   3      200.32      193.36      2.21 o 
   1  -2   3       50.46       48.29      0.63 o 
   2  -2   3        1.40        1.85      0.17 o 
   3  -2   3      418.63      407.76      2.95 o 
   4  -2   3        0.11        0.21      0.19 o 
   5  -2   3        0.58        0.20      0.28 o 
  -5  -1   3       20.65       19.59      1.36 o 
  -4  -1   3      230.45      234.57      1.98 o 
  -3  -1   3       11.22       11.09      0.40 o 
  -2  -1   3       27.28       34.78      0.61 o 
  -1  -1   3      226.62      232.84      1.70 o 
   0  -1   3       48.94       40.11      0.90 o 
   1  -1   3       56.91       53.49      0.48 o 
   2  -1   3     1844.77     1828.00      3.36 o 
   3  -1   3      120.06      116.42      1.06 o 
   4  -1   3        0.44        0.61      0.22 o 
   5  -1   3        0.68        0.65      0.39 o 
  -5   0   3      143.61      153.81      3.71 o 
  -4   0   3        0.18        0.07      0.12 o 
  -3   0   3        0.55        0.38      0.13 o 
  -2   0   3       19.47       18.47      0.76 o 
  -1   0   3        2.06        4.29      0.35 o 
   0   0   3        2.04        1.59      0.22 o 
   1   0   3      553.27      590.02      2.72 o 
   2   0   3       59.20       60.05      0.94 o 
   3   0   3        0.13        0.13      0.13 o 
   4   0   3        0.47        0.60      0.30 o 
   5   0   3        2.95        1.90      0.49 o 
  -5   1   3        0.66        0.52      0.31 o 
  -4   1   3        0.00       -0.04      0.15 o 
  -3   1   3        2.83        2.84      0.34 o 
  -2   1   3      306.89      325.03      3.06 o 
  -1   1   3      610.49      641.79      3.72 o 
   0   1   3      284.74      298.13      2.15 o 
   1   1   3       11.85       10.56      0.18 o 
   2   1   3       29.72       27.39      0.88 o 
   3   1   3        0.12        0.09      0.13 o 
   4   1   3        6.67        5.74      0.43 o 
   5   1   3       42.13       41.37      1.81 o 
  -5   2   3        4.34        4.56      0.71 o 
  -4   2   3        1.54        1.75      0.26 o 
  -3   2   3       53.87       54.80      1.48 o 
  -2   2   3      272.64      296.92      3.06 o 
  -1   2   3       20.85       23.97      0.77 o 
   0   2   3      364.19      381.10      2.67 o 
   1   2   3      129.57      112.19      0.66 o 
   2   2   3       18.16       13.68      0.27 o 
   3   2   3        1.66        1.95      0.24 o 
   4   2   3        2.76        2.77      0.50 o 
   5   2   3        0.67        1.29      0.42 o 
  -4   3   3        1.14        0.97      0.22 o 
  -3   3   3       16.57       18.68      0.91 o 
  -2   3   3        2.52        1.92      0.30 o 
  -1   3   3       73.81       80.71      1.55 o 
   0   3   3       71.92       69.71      0.79 o 
   1   3   3      425.70      482.99      3.00 o 
   2   3   3        0.16        0.42      0.13 o 
   3   3   3       13.89       13.12      0.23 o 
   4   3   3        2.64        2.13      0.43 o 
   5   3   3       12.84       12.43      1.01 o 
  -4   4   3        0.51        0.32      0.25 o 
  -3   4   3        1.55        1.84      0.35 o 
  -2   4   3        6.94        5.82      0.53 o 
  -1   4   3        2.71        1.81      0.30 o 
   0   4   3     1191.28     1352.54      6.50 o 
   1   4   3       13.86        8.76      0.36 o 
   2   4   3       23.93       23.03      0.60 o 
   3   4   3        0.15        0.29      0.14 o 
   4   4   3       41.67       43.32      1.63 o 
   5   4   3        6.35        6.99      0.81 o 
  -4   5   3        1.69        1.24      0.34 o 
  -3   5   3        3.49        4.35      0.56 o 
  -2   5   3       19.71       18.49      0.98 o 
  -1   5   3      119.02      124.51      2.38 o 
   0   5   3       15.17       10.31      0.66 o 
   1   5   3       19.13       20.27      0.89 o 
   2   5   3        0.61        1.03      0.18 o 
   3   5   3      285.23      289.66      4.37 o 
   4   5   3       58.45       60.29      1.96 o 
   5   5   3        7.74        8.03      0.87 o 
  -3   6   3        0.55        0.34      0.29 o 
  -2   6   3        8.84        9.55      0.79 o 
  -1   6   3        1.67        1.30      0.18 o 
   0   6   3        0.97        0.51      0.24 o 
   1   6   3        0.32        0.56      0.23 o 
   2   6   3      268.48      265.22      2.43 o 
   3   6   3      328.04      337.32      2.85 o 
   4   6   3       11.58       12.33      0.94 o 
  -3   7   3        6.66        6.46      0.76 o 
  -2   7   3       14.06       14.52      1.04 o 
  -1   7   3        3.05        2.49      0.48 o 
   0   7   3       24.84       26.12      1.27 o 
   1   7   3        1.84        1.21      0.33 o 
   2   7   3       69.34       72.87      1.39 o 
   3   7   3        2.79        3.18      0.32 o 
   4   7   3       10.07        9.46      0.85 o 
  -2   8   3       22.39       23.27      1.42 o 
  -1   8   3       46.25       49.38      1.97 o 
   0   8   3       33.58       33.54      1.57 o 
   1   8   3        0.43        0.27      0.24 o 
   2   8   3        0.00        0.08      0.16 o 
   3   8   3        8.94        9.26      0.56 o 
  -1   9   3        1.41        1.31      0.46 o 
   0   9   3        5.55        6.82      0.83 o 
   1   9   3        4.44        5.34      0.50 o 
   2   9   3        4.55        4.41      0.65 o 
  -1  -8   4        0.08        0.14      0.39 o 
   0  -8   4        0.58        0.90      0.44 o 
  -3  -7   4        3.89        2.94      0.55 o 
  -2  -7   4        8.67        9.57      0.88 o 
  -1  -7   4       15.56       13.34      1.00 o 
   0  -7   4       56.18       58.25      2.01 o 
   1  -7   4       60.18       63.49      1.43 o 
   2  -7   4        8.49        7.30      0.76 o 
  -3  -6   4        1.23        1.62      0.40 o 
  -2  -6   4       10.30        8.75      0.80 o 
  -1  -6   4      120.75      108.80      2.62 o 
   0  -6   4       30.42       29.60      1.32 o 
   1  -6   4        0.19        1.37      0.58 o 
   2  -6   4        0.56        0.30      0.18 o 
   3  -6   4        0.54        0.49      0.29 o 
  -4  -5   4        0.55        1.75      0.47 o 
  -3  -5   4        4.10        3.03      0.52 o 
  -2  -5   4        2.67        1.65      0.40 o 
  -1  -5   4        0.00       -0.28      0.32 o 
   0  -5   4       16.37       15.39      0.90 o 
   1  -5   4        3.73        5.09      1.20 o 
   2  -5   4       21.82       19.21      0.70 o 
   3  -5   4        3.09        3.31      0.55 o 
  -4  -4   4        1.58        1.07      0.24 o 
  -3  -4   4        2.93        3.36      0.33 o 
  -2  -4   4        6.58        9.38      0.73 o 
  -1  -4   4        0.66        0.81      0.25 o 
   0  -4   4       20.49       18.77      0.92 o 
   1  -4   4      135.00      118.69      2.07 o 
   2  -4   4        1.25        1.66      0.23 o 
   3  -4   4        1.05        0.95      0.33 o 
   4  -4   4        2.55        2.49      0.53 o 
  -4  -3   4        1.63        1.94      0.31 o 
  -3  -3   4        9.69        9.34      0.51 o 
  -2  -3   4       22.78       20.74      0.65 o 
  -1  -3   4        9.65       11.63      0.25 o 
   0  -3   4       38.52       39.99      1.20 o 
   1  -3   4       10.47       10.25      0.58 o 
   2  -3   4        3.97        3.99      0.23 o 
   3  -3   4        0.03       -0.05      0.14 o 
   4  -3   4        7.69        6.33      0.77 o 
  -5  -2   4        0.04        0.09      0.29 o 
  -4  -2   4       21.23       20.10      0.81 o 
  -3  -2   4      392.90      393.04      3.11 o 
  -2  -2   4      241.20      227.82      2.06 o 
  -1  -2   4      201.25      198.71      1.13 o 
   0  -2   4       24.21       26.47      0.89 o 
   1  -2   4        9.53       11.13      0.32 o 
   2  -2   4        1.70        1.48      0.15 o 
   3  -2   4        0.06        0.35      0.18 o 
   4  -2   4       70.32       73.61      1.60 o 
  -5  -1   4        2.76        2.27      0.54 o 
  -4  -1   4      139.15      144.60      1.65 o 
  -3  -1   4      302.17      316.70      2.21 o 
  -2  -1   4      244.35      256.83      2.19 o 
  -1  -1   4      179.19      183.11      1.67 o 
   0  -1   4       30.57       28.60      0.84 o 
   1  -1   4      202.08      199.39      1.32 o 
   2  -1   4      208.23      211.77      1.89 o 
   3  -1   4        0.04       -0.09      0.34 o 
   4  -1   4       11.42       12.13      0.66 o 
   5  -1   4        0.04        0.06      0.22 o 
  -5   0   4        0.99        1.18      0.48 o 
  -4   0   4       50.27       51.62      0.99 o 
  -3   0   4       29.36       30.10      1.16 o 
  -2   0   4      105.52      100.04      1.90 o 
  -1   0   4      129.71      164.07      2.19 o 
   0   0   4     1591.38     1685.74      6.13 o 
   1   0   4      442.25      475.77      7.60 o 
   2   0   4      315.14      312.87      3.17 o 
   3   0   4       17.30       16.39      0.62 o 
   4   0   4        3.98        4.04      0.40 o 
   5   0   4        0.00       -0.08      0.24 o 
  -5   1   4        1.94        2.29      0.54 o 
  -4   1   4        1.04        0.67      0.19 o 
  -3   1   4        0.32        0.29      0.18 o 
  -2   1   4       79.58       82.73      1.68 o 
  -1   1   4      301.80      328.00      2.96 o 
   0   1   4        2.57        3.56      0.31 o 
   1   1   4        7.77        9.29      0.30 o 
   2   1   4       30.28       23.98      0.64 o 
   3   1   4        9.40        9.18      0.47 o 
   4   1   4        1.66        2.03      0.29 o 
   5   1   4       10.09       12.01      1.02 o 
  -4   2   4        0.29        0.30      0.18 o 
  -3   2   4        0.44        1.37      0.31 o 
  -2   2   4       33.13       31.40      1.08 o 
  -1   2   4       99.06       97.52      1.67 o 
   0   2   4       78.83       90.03      1.41 o 
   1   2   4       70.80       66.25      0.90 o 
   2   2   4       91.68       99.57      0.62 o 
   3   2   4        0.80        1.40      0.21 o 
   4   2   4       37.85       40.16      1.58 o 
   5   2   4        6.05        4.02      0.63 o 
  -4   3   4        0.60        0.95      0.31 o 
  -3   3   4        6.42        7.77      0.63 o 
  -2   3   4       18.49       17.94      0.86 o 
  -1   3   4        0.11        0.17      0.17 o 
   0   3   4       19.37       20.84      0.74 o 
   1   3   4       91.49      103.46      0.79 o 
   2   3   4      121.87      132.34      0.96 o 
   3   3   4        1.58        1.79      0.35 o 
   4   3   4        0.01       -0.02      0.26 o 
   5   3   4        2.58        2.91      0.57 o 
  -4   4   4        5.30        4.83      0.60 o 
  -3   4   4        5.88        6.72      0.62 o 
  -2   4   4       17.79       17.38      0.90 o 
  -1   4   4       29.58       27.87      1.05 o 
   0   4   4       67.45       77.16      0.64 o 
   1   4   4       82.70      103.62      1.66 o 
   2   4   4       57.23       63.60      0.94 o 
   3   4   4        3.54        2.10      0.36 o 
   4   4   4        0.10        0.19      0.29 o 
   5   4   4       62.56       66.45      2.32 o 
  -4   5   4        4.42        4.57      0.60 o 
  -3   5   4      102.51      108.17      2.58 o 
  -2   5   4      245.80      251.09      3.63 o 
  -1   5   4      181.32      192.66      2.99 o 
   0   5   4        0.01        0.12      0.20 o 
   1   5   4        0.51        2.44      0.32 o 
   2   5   4        0.25        0.37      0.11 o 
   3   5   4        0.77        0.22      0.38 o 
   4   5   4       83.19       84.27      2.37 o 
   5   5   4        0.73        1.31      0.49 o 
  -3   6   4      108.80      112.38      2.80 o 
  -2   6   4        9.86       10.59      0.84 o 
  -1   6   4        3.42        3.25      0.48 o 
   0   6   4       12.84       12.86      0.82 o 
   1   6   4       46.60       41.17      1.38 o 
   2   6   4       13.57       12.36      0.43 o 
   3   6   4       52.20       50.99      1.14 o 
   4   6   4        0.16        0.19      0.30 o 
  -3   7   4        3.83        3.16      0.55 o 
  -2   7   4        0.16       -0.06      0.29 o 
  -1   7   4        0.88        1.09      0.38 o 
   0   7   4       95.13       92.23      2.37 o 
   1   7   4        0.21        0.44      0.28 o 
   2   7   4      270.75      267.23      2.17 o 
   3   7   4        0.02       -0.05      0.17 o 
   4   7   4        0.95        1.21      0.38 o 
  -2   8   4        1.04        1.74      0.48 o 
  -1   8   4       11.63       10.16      0.93 o 
   0   8   4       17.17       15.42      1.10 o 
   1   8   4       13.02       11.62      0.90 o 
   2   8   4       24.48       24.44      0.72 o 
   3   8   4        0.30        0.47      0.21 o 
  -1   9   4        2.07        2.15      0.51 o 
   0   9   4        5.17        5.86      0.76 o 
   1   9   4       20.35       22.99      1.37 o 
   2   9   4        0.14        0.00      0.19 o 
  -2  -7   5        0.57        0.25      0.32 o 
  -1  -7   5        0.17        0.41      0.33 o 
   0  -7   5        3.25        4.10      0.63 o 
   1  -7   5        0.19        1.05      0.39 o 
  -3  -6   5        0.70        0.43      0.33 o 
  -2  -6   5        1.28        0.59      0.33 o 
  -1  -6   5       65.32       59.28      2.05 o 
   0  -6   5        0.86        0.68      0.31 o 
   1  -6   5        5.41        5.94      0.87 o 
   2  -6   5        1.42        1.11      0.34 o 
  -4  -5   5        3.33        6.10      0.76 o 
  -3  -5   5        7.31        8.97      0.85 o 
  -2  -5   5       60.49       50.03      1.87 o 
  -1  -5   5        0.03        0.07      0.27 o 
   0  -5   5       14.77       14.97      0.93 o 
   1  -5   5        2.24        2.70      0.42 o 
   2  -5   5        8.27        9.00      0.52 o 
   3  -5   5        0.62        0.98      0.34 o 
  -4  -4   5        3.18        5.16      0.46 o 
  -3  -4   5        4.30        6.13      0.45 o 
  -2  -4   5        1.22        1.69      0.22 o 
  -1  -4   5        5.68        5.81      0.59 o 
   0  -4   5        3.64        2.99      0.43 o 
   1  -4   5      107.63      102.75      2.10 o 
   2  -4   5        1.10        1.18      0.23 o 
   3  -4   5        0.87       -0.05      0.31 o 
  -4  -3   5        6.60        8.20      0.56 o 
  -3  -3   5        4.29        5.55      0.42 o 
  -2  -3   5       42.40       43.92      0.97 o 
  -1  -3   5      384.79      373.74      2.30 o 
   0  -3   5      222.40      229.31      3.05 o 
   1  -3   5       67.50       70.63      2.40 o 
   2  -3   5        0.11        0.23      0.11 o 
   3  -3   5        1.13        0.72      0.32 o 
   4  -3   5       16.17       16.74      1.02 o 
  -4  -2   5        2.50        3.04      0.39 o 
  -3  -2   5        5.53        5.76      0.42 o 
  -2  -2   5      167.21      169.28      1.88 o 
  -1  -2   5       81.95       83.18      1.82 o 
   0  -2   5       36.71       38.80      0.78 o 
   1  -2   5       41.58       37.33      0.76 o 
   2  -2   5        0.00        0.01      0.08 o 
   3  -2   5       34.69       31.37      0.91 o 
   4  -2   5      111.23      108.07      1.94 o 
  -4  -1   5       27.91       28.22      0.97 o 
  -3  -1   5       98.55       94.38      1.28 o 
  -2  -1   5        1.02        1.28      0.22 o 
  -1  -1   5        0.45        1.07      0.19 o 
   0  -1   5       36.17       29.56      0.95 o 
   1  -1   5       59.51       56.69      1.06 o 
   2  -1   5        5.82        4.33      0.21 o 
   3  -1   5      488.12      494.67      3.51 o 
   4  -1   5       18.76       14.55      0.72 o 
  -4   0   5      129.62      131.65      1.65 o 
  -3   0   5       35.63       34.96      0.95 o 
  -2   0   5        7.94        7.48      0.60 o 
  -1   0   5        4.79        4.15      0.42 o 
   0   0   5        0.88        2.12      0.29 o 
   1   0   5       52.70       59.45      0.81 o 
   2   0   5      241.61      253.68      2.16 o 
   3   0   5        0.03        0.19      0.15 o 
   4   0   5        2.81        2.20      0.32 o 
   5   0   5        0.44        0.34      0.21 o 
  -4   1   5       32.35       35.33      1.09 o 
  -3   1   5        7.13        7.12      0.60 o 
  -2   1   5        1.14        1.95      0.31 o 
  -1   1   5      315.07      356.77      3.42 o 
   0   1   5       79.23       87.73      1.52 o 
   1   1   5        0.15        0.35      0.35 o 
   2   1   5       20.76       19.90      0.38 o 
   3   1   5        7.68        7.38      0.43 o 
   4   1   5        4.96        5.63      0.46 o 
   5   1   5        7.29        6.91      0.57 o 
  -4   2   5        2.17        2.64      0.46 o 
  -3   2   5       25.64       24.79      1.11 o 
  -2   2   5       36.11       42.12      1.33 o 
  -1   2   5       80.60      101.43      1.85 o 
   0   2   5        0.67        0.90      0.20 o 
   1   2   5       28.04       28.88      0.77 o 
   2   2   5      116.62      110.87      0.70 o 
   3   2   5       24.75       24.70      0.76 o 
   4   2   5        0.25        0.31      0.17 o 
   5   2   5        1.57        0.88      0.36 o 
  -4   3   5       10.95       10.27      0.83 o 
  -3   3   5       10.66       10.15      0.75 o 
  -2   3   5        1.91        2.45      0.36 o 
  -1   3   5        0.01        0.07      0.17 o 
   0   3   5       18.39       15.75      0.69 o 
   1   3   5      176.67      189.87      1.26 o 
   2   3   5       37.42       43.35      0.58 o 
   3   3   5        1.29        1.55      0.20 o 
   4   3   5        0.16        0.46      0.31 o 
   5   3   5        0.03        0.27      0.36 o 
  -4   4   5        0.01        0.25      0.22 o 
  -3   4   5        0.75        0.93      0.29 o 
  -2   4   5       23.74       25.41      1.12 o 
  -1   4   5      242.28      227.04      3.06 o 
   0   4   5        5.27        7.19      0.45 o 
   1   4   5      582.96      615.99      4.17 o 
   2   4   5       11.83       10.52      0.41 o 
   3   4   5        8.46        8.65      0.70 o 
   4   4   5        1.21        0.82      0.35 o 
   5   4   5       28.93       29.72      1.62 o 
  -4   5   5        0.81        0.97      0.37 o 
  -3   5   5        0.08        0.10      0.23 o 
  -2   5   5        6.51        5.49      0.62 o 
  -1   5   5       41.44       39.81      1.40 o 
   0   5   5      176.96      189.57      2.80 o 
   1   5   5      110.19      108.61      1.95 o 
   2   5   5        0.84        1.14      0.18 o 
   3   5   5        0.12       -0.09      0.23 o 
   4   5   5      264.41      262.44      4.20 o 
   5   5   5        3.72        6.07      0.80 o 
  -3   6   5       57.83       66.20      2.21 o 
  -2   6   5       21.45       23.02      1.23 o 
  -1   6   5        3.33        2.62      0.41 o 
   0   6   5       14.39       16.80      0.92 o 
   1   6   5       37.40       35.98      1.27 o 
   2   6   5        5.51        4.94      0.35 o 
   3   6   5      317.31      318.30      4.39 o 
   4   6   5       51.07       52.08      1.95 o 
  -3   7   5        0.20        1.48      0.45 o 
  -2   7   5        0.16        0.01      0.26 o 
  -1   7   5        2.09        2.28      0.45 o 
   0   7   5        0.06        0.17      0.21 o 
   1   7   5        6.21        7.12      0.65 o 
   2   7   5        4.92        4.33      0.36 o 
   3   7   5        4.07        4.17      0.58 o 
   4   7   5        0.61        0.92      0.39 o 
  -2   8   5        0.07        0.01      0.27 o 
  -1   8   5       17.47       16.84      1.19 o 
   0   8   5       42.26       42.26      1.78 o 
   1   8   5       19.32       18.85      1.14 o 
   2   8   5        0.58        0.87      0.22 o 
   3   8   5        0.49        0.81      0.36 o 
  -1   9   5       10.33        8.74      0.93 o 
   0   9   5        0.01        0.34      0.36 o 
   1   9   5        8.82        9.23      0.88 o 
   2   9   5        4.49        5.97      0.50 o 
  -1  -7   6        0.20        0.39      0.33 o 
   0  -7   6       34.04       31.78      1.61 o 
  -2  -6   6        1.60        1.59      0.48 o 
  -1  -6   6       17.04       14.72      1.07 o 
   0  -6   6       42.35       41.13      1.70 o 
   1  -6   6        0.03        1.01      0.96 o 
   2  -6   6        0.19        0.35      0.27 o 
  -3  -5   6        1.26        0.80      0.40 o 
  -2  -5   6        6.08        6.77      0.75 o 
  -1  -5   6       10.57        9.26      0.83 o 
   0  -5   6        0.02        0.20      0.27 o 
   1  -5   6        4.65        4.68      0.53 o 
   2  -5   6       11.15       10.88      0.92 o 
   3  -5   6       14.58       10.68      0.98 o 
  -4  -4   6       14.12       20.09      0.91 o 
  -3  -4   6        1.68        1.65      0.42 o 
  -2  -4   6        4.38        3.30      0.52 o 
  -1  -4   6        0.65        1.03      0.32 o 
   0  -4   6        1.38        1.04      0.30 o 
   1  -4   6        1.94        1.29      0.31 o 
   2  -4   6       79.82       71.69      1.35 o 
   3  -4   6        0.83       -0.41      0.41 o 
  -4  -3   6       12.15       13.06      0.73 o 
  -3  -3   6        7.05        6.79      0.48 o 
  -2  -3   6       21.08       20.94      0.71 o 
  -1  -3   6       67.17       64.07      1.00 o 
   0  -3   6       20.84       20.27      0.99 o 
   1  -3   6       76.23       73.64      1.78 o 
   2  -3   6        4.96        4.55      0.61 o 
   3  -3   6        2.42        1.94      0.39 o 
   4  -3   6        0.14        0.70      0.37 o 
  -4  -2   6        4.69        4.97      0.45 o 
  -3  -2   6       29.32       30.03      0.95 o 
  -2  -2   6      732.72      720.26      4.04 o 
  -1  -2   6       28.57       26.43      1.11 o 
   0  -2   6        1.89        1.86      0.14 o 
   1  -2   6       14.78       13.80      0.48 o 
   2  -2   6        0.03        0.11      0.21 o 
   3  -2   6        5.81        5.75      0.41 o 
   4  -2   6       33.73       30.13      1.05 o 
  -4  -1   6        0.59        0.75      0.24 o 
  -3  -1   6      370.19      372.92      2.68 o 
  -2  -1   6       66.32       69.96      1.33 o 
  -1  -1   6       30.76       32.46      1.17 o 
   0  -1   6       15.20       13.79      0.71 o 
   1  -1   6        1.54        2.18      0.19 o 
   2  -1   6       24.44       22.51      0.55 o 
   3  -1   6        2.72        2.72      0.32 o 
   4  -1   6        3.48        2.57      0.44 o 
  -4   0   6        1.47        1.06      0.22 o 
  -3   0   6       10.13       10.77      0.57 o 
  -2   0   6       13.88       16.14      0.91 o 
  -1   0   6       29.76       27.23      1.08 o 
   0   0   6      149.11      176.18      2.44 o 
   1   0   6      645.76      669.48      6.35 o 
   2   0   6       41.58       44.66      0.65 o 
   3   0   6        2.36        3.14      0.31 o 
   4   0   6        1.98        1.62      0.29 o 
  -4   1   6        8.06        8.05      0.76 o 
  -3   1   6        5.41        4.94      0.55 o 
  -2   1   6        1.84        1.50      0.32 o 
  -1   1   6      106.94      126.31      2.24 o 
   0   1   6      276.30      336.59      3.31 o 
   1   1   6        3.29        3.18      0.31 o 
   2   1   6       40.09       41.25      0.89 o 
   3   1   6       13.29       13.10      0.58 o 
   4   1   6       17.10       16.47      1.40 o 
   5   1   6        0.14        0.36      0.20 o 
  -4   2   6        0.21        0.00      0.22 o 
  -3   2   6        1.14        1.05      0.31 o 
  -2   2   6        2.21        1.72      0.34 o 
  -1   2   6       16.25       14.76      0.77 o 
   0   2   6       49.36       48.33      1.24 o 
   1   2   6       61.83       66.80      1.29 o 
   2   2   6        5.54        6.25      0.24 o 
   3   2   6      121.52      125.23      2.61 o 
   4   2   6        0.01        0.15      0.18 o 
   5   2   6        2.22        1.96      0.47 o 
  -4   3   6       32.16       30.50      1.45 o 
  -3   3   6        8.15        7.13      0.67 o 
  -2   3   6        3.87        4.36      0.50 o 
  -1   3   6       28.58       27.84      1.09 o 
   0   3   6        1.13        0.47      0.21 o 
   1   3   6       75.54       72.21      1.41 o 
   2   3   6      277.28      290.56      1.62 o 
   3   3   6        8.12        8.18      0.54 o 
   4   3   6        1.06        1.38      0.27 o 
   5   3   6        0.40        0.58      0.40 o 
  -4   4   6        2.84        3.06      0.52 o 
  -3   4   6        2.11        2.16      0.44 o 
  -2   4   6       14.94       16.14      0.93 o 
  -1   4   6       91.24       90.70      2.03 o 
   0   4   6        0.32        0.58      0.22 o 
   1   4   6       14.82       13.71      0.41 o 
   2   4   6        2.19        2.93      0.18 o 
   3   4   6        8.55        9.29      0.47 o 
   4   4   6        2.29        2.32      0.47 o 
   5   4   6       23.53       24.03      1.48 o 
  -3   5   6        6.90        6.86      0.71 o 
  -2   5   6      280.65      284.84      4.10 o 
  -1   5   6      183.50      176.45      3.00 o 
   0   5   6       81.85       82.65      1.91 o 
   1   5   6        5.45        6.44      0.51 o 
   2   5   6        0.27        0.76      0.23 o 
   3   5   6        0.43        0.18      0.25 o 
   4   5   6        3.83        4.27      0.66 o 
  -3   6   6       45.86       45.03      1.85 o 
  -2   6   6      137.19      129.77      2.94 o 
  -1   6   6       39.44       38.94      1.54 o 
   0   6   6       45.34       47.25      1.57 o 
   1   6   6        1.33        1.04      0.27 o 
   2   6   6       45.84       41.16      0.99 o 
   3   6   6       11.04       10.44      0.87 o 
   4   6   6        3.02        3.11      0.58 o 
  -2   7   6        4.83        4.55      0.64 o 
  -1   7   6       13.95       13.37      0.97 o 
   0   7   6       34.53       30.34      1.39 o 
   1   7   6      114.19       95.50      2.27 o 
   2   7   6        0.33        0.17      0.17 o 
   3   7   6       14.06       13.65      1.02 o 
   4   7   6        1.04        0.92      0.40 o 
  -2   8   6        0.13        0.36      0.34 o 
  -1   8   6       25.22       24.24      1.41 o 
   0   8   6       11.14        8.07      0.79 o 
   1   8   6       17.97       16.70      1.05 o 
   2   8   6        3.46        3.87      0.40 o 
   3   8   6       11.94       13.22      1.03 o 
  -1   9   6        2.65        2.80      0.56 o 
   0   9   6        5.41        4.54      0.68 o 
   1   9   6        7.27        7.41      0.78 o 
   2   9   6        6.33        8.12      0.57 o 
  -2  -6   7        3.42        5.03      0.73 o 
  -1  -6   7        1.02        0.79      0.35 o 
   0  -6   7        4.68        4.91      0.66 o 
   1  -6   7        0.71        2.01      1.12 o 
  -3  -5   7       30.99       45.00      2.02 o 
  -2  -5   7        0.38        0.66      0.39 o 
  -1  -5   7       11.84       11.79      0.98 o 
   0  -5   7        0.47        0.49      0.27 o 
   1  -5   7        0.03       -0.12      0.28 o 
   2  -5   7        4.24        5.93      0.74 o 
  -3  -4   7        0.88        0.43      0.34 o 
  -2  -4   7        5.77        6.26      0.72 o 
  -1  -4   7       10.64        9.98      0.84 o 
   0  -4   7       21.78       21.24      1.15 o 
   1  -4   7        4.11        3.80      0.49 o 
   2  -4   7       14.42       14.49      1.04 o 
   3  -4   7        0.09       -0.37      0.38 o 
  -4  -3   7        0.23        0.02      0.19 o 
  -3  -3   7        3.91        4.87      0.62 o 
  -2  -3   7        0.23        0.29      0.29 o 
  -1  -3   7      166.71      177.70      3.19 o 
   0  -3   7      328.43      345.78      4.24 o 
   1  -3   7       65.26       66.69      1.76 o 
   2  -3   7        2.37        3.59      0.56 o 
   3  -3   7        0.10       -0.32      0.32 o 
  -4  -2   7        0.50        0.66      0.23 o 
  -3  -2   7        1.20        2.03      0.30 o 
  -2  -2   7       48.19       51.66      1.76 o 
  -1  -2   7      346.40      357.59      4.27 o 
   0  -2   7      110.10      104.90      1.08 o 
   1  -2   7        1.92        1.28      0.15 o 
   2  -2   7        1.08        1.22      0.17 o 
   3  -2   7        9.50        9.40      0.53 o 
   4  -2   7       32.87       31.03      1.68 o 
  -4  -1   7       12.00       12.89      0.73 o 
  -3  -1   7       19.47       18.16      0.78 o 
  -2  -1   7        0.04        0.25      0.21 o 
  -1  -1   7       24.04       23.29      1.06 o 
   0  -1   7       29.48       27.47      1.09 o 
   1  -1   7        0.42        0.52      0.13 o 
   2  -1   7      102.89      104.86      1.11 o 
   3  -1   7        2.85        3.34      0.58 o 
   4  -1   7       40.56       38.43      1.20 o 
  -4   0   7        1.71        1.63      0.25 o 
  -3   0   7        9.88        9.32      0.57 o 
  -2   0   7       17.72       17.85      1.03 o 
  -1   0   7        2.34        2.39      0.39 o 
   0   0   7       32.58       33.81      1.16 o 
   1   0   7        9.29       10.93      0.42 o 
   2   0   7        9.84        9.37      0.38 o 
   3   0   7       15.40       14.99      0.66 o 
   4   0   7        0.08        0.15      0.18 o 
  -4   1   7        0.50        0.51      0.21 o 
  -3   1   7       53.39       54.33      1.86 o 
  -2   1   7        0.54        0.20      0.24 o 
  -1   1   7        3.71        3.09      0.44 o 
   0   1   7      135.61      154.00      2.46 o 
   1   1   7        1.61        1.53      0.26 o 
   2   1   7        0.01        0.07      0.11 o 
   3   1   7        8.75        8.44      0.50 o 
   4   1   7        0.27        0.18      0.18 o 
  -4   2   7       21.43       20.51      1.25 o 
  -3   2   7       21.73       17.16      1.05 o 
  -2   2   7       10.64        8.90      0.71 o 
  -1   2   7        4.44        5.95      0.55 o 
   0   2   7        0.00        0.16      0.16 o 
   1   2   7        1.13        0.94      0.21 o 
   2   2   7        0.09        0.01      0.09 o 
   3   2   7       20.05       18.58      0.96 o 
   4   2   7       20.25       21.35      0.87 o 
  -4   3   7        3.03        2.67      0.52 o 
  -3   3   7       24.19       20.77      1.18 o 
  -2   3   7       55.55       54.82      1.73 o 
  -1   3   7        1.96        1.50      0.33 o 
   0   3   7       59.72       57.56      1.50 o 
   1   3   7      114.49      109.13      1.87 o 
   2   3   7      116.67      119.45      1.13 o 
   3   3   7        1.65        1.46      0.24 o 
   4   3   7        1.93        2.62      0.32 o 
  -3   4   7       11.72        9.64      0.83 o 
  -2   4   7        0.02        0.34      0.25 o 
  -1   4   7      130.02      120.95      2.45 o 
   0   4   7      580.54      554.33      4.83 o 
   1   4   7       54.25       59.82      0.82 o 
   2   4   7       28.61       29.37      0.56 o 
   3   4   7        0.02        0.02      0.14 o 
   4   4   7        0.28        0.67      0.33 o 
  -3   5   7        0.04       -0.16      0.24 o 
  -2   5   7        8.62        7.65      0.74 o 
  -1   5   7      135.86      128.44      2.65 o 
   0   5   7        0.78        0.77      0.27 o 
   1   5   7       11.29        9.62      0.64 o 
   2   5   7       19.46       19.75      0.66 o 
   3   5   7        7.10        6.69      0.69 o 
   4   5   7        1.27        1.06      0.46 o 
  -3   6   7        3.88        4.62      0.66 o 
  -2   6   7       17.08       20.28      1.23 o 
  -1   6   7       18.06       18.21      1.08 o 
   0   6   7        0.10        0.33      0.26 o 
   1   6   7        3.60        4.78      0.51 o 
   2   6   7       51.64       51.01      1.43 o 
   3   6   7       11.76       10.99      0.92 o 
   4   6   7      107.32      108.81      2.96 o 
  -2   7   7       16.10       17.92      1.21 o 
  -1   7   7        2.87        2.37      0.47 o 
   0   7   7        1.41        1.63      0.39 o 
   1   7   7        5.58        6.79      0.64 o 
   2   7   7        1.25        0.82      0.22 o 
   3   7   7        5.52        4.30      0.63 o 
   4   7   7        7.58        8.83      0.88 o 
  -1   8   7        3.89        3.66      0.62 o 
   0   8   7        3.06        2.16      0.45 o 
   1   8   7       15.09       16.18      1.06 o 
   2   8   7        7.62        7.66      0.53 o 
   3   8   7       11.34       11.41      1.00 o 
   0   9   7        5.12        3.46      0.60 o 
   1   9   7        1.46        2.18      0.49 o 
   2   9   7        0.00        0.37      0.23 o 
   0  -6   8       10.61       10.41      0.95 o 
  -2  -5   8        8.39        9.69      0.96 o 
  -1  -5   8        5.60        6.22      0.76 o 
   0  -5   8        0.40        0.28      0.27 o 
   1  -5   8        0.13        0.20      0.24 o 
  -3  -4   8        0.29        1.44      0.59 o 
  -2  -4   8        7.27        7.69      0.84 o 
  -1  -4   8        6.54        7.05      0.76 o 
   0  -4   8        0.00        0.75      0.33 o 
   1  -4   8       40.54       43.39      1.65 o 
   2  -4   8        4.79        6.42      0.77 o 
  -3  -3   8        1.94        1.97      0.46 o 
  -2  -3   8        7.47        8.16      0.80 o 
  -1  -3   8       14.23       13.18      0.96 o 
   0  -3   8        1.70        1.59      0.40 o 
   1  -3   8        0.38        0.19      0.25 o 
   2  -3   8       17.58       17.33      1.12 o 
   3  -3   8        0.52        0.01      0.34 o 
  -3  -2   8       25.57       26.67      0.98 o 
  -2  -2   8       19.75       19.41      1.16 o 
  -1  -2   8      382.88      369.59      4.64 o 
   0  -2   8        0.09        0.18      0.25 o 
   1  -2   8        7.57        5.76      0.54 o 
   2  -2   8        6.26        6.66      0.71 o 
   3  -2   8        0.23       -0.11      0.30 o 
  -4  -1   8       45.81       52.19      1.49 o 
  -3  -1   8        1.44        1.81      0.46 o 
  -2  -1   8      284.76      282.00      4.18 o 
  -1  -1   8        4.75        3.31      0.47 o 
   0  -1   8        0.45        0.32      0.23 o 
   1  -1   8        0.53        0.16      0.12 o 
   2  -1   8        7.75        9.41      1.14 o 
   3  -1   8        0.00        0.09      0.35 o 
   4  -1   8        9.13        9.07      0.62 o 
  -4   0   8        3.06        2.60      0.30 o 
  -3   0   8        5.34        4.49      0.43 o 
  -2   0   8       24.42       22.72      0.85 o 
  -1   0   8        0.28        0.39      0.26 o 
   0   0   8        1.11        1.01      0.20 o 
   1   0   8       69.09       78.25      1.18 o 
   2   0   8       75.26       75.80      1.06 o 
   3   0   8        1.45        0.98      0.22 o 
   4   0   8        1.29        1.42      0.29 o 
  -4   1   8        0.93        0.99      0.27 o 
  -3   1   8        0.39        0.34      0.28 o 
  -2   1   8        1.35        0.61      0.28 o 
  -1   1   8       32.71       30.58      1.31 o 
   0   1   8       12.76       15.69      0.87 o 
   1   1   8       68.02       73.89      1.64 o 
   2   1   8        0.19        0.18      0.11 o 
   3   1   8        2.77        3.09      0.36 o 
   4   1   8       14.99       14.88      0.76 o 
  -4   2   8        3.10        2.73      0.52 o 
  -3   2   8        1.65        1.45      0.42 o 
  -2   2   8       14.35       14.19      0.95 o 
  -1   2   8        7.99        7.35      0.65 o 
   0   2   8        2.93        2.01      0.35 o 
   1   2   8        0.08       -0.07      0.15 o 
   2   2   8        0.01        0.01      0.11 o 
   3   2   8        7.45        7.11      0.89 o 
   4   2   8       45.08       44.13      1.45 o 
  -3   3   8       17.63       15.46      1.07 o 
  -2   3   8        3.15        3.56      0.52 o 
  -1   3   8        1.33        1.90      0.37 o 
   0   3   8        5.22        4.91      0.49 o 
   1   3   8       29.90       29.93      1.06 o 
   2   3   8       43.19       42.47      0.74 o 
   3   3   8      134.24      138.80      1.94 o 
   4   3   8        0.15        0.27      0.19 o 
  -3   4   8       16.16       15.63      1.10 o 
  -2   4   8        1.14        1.03      0.35 o 
  -1   4   8       15.38       17.66      1.01 o 
   0   4   8       36.27       36.75      1.33 o 
   1   4   8       29.35       28.36      1.08 o 
   2   4   8       68.12       66.15      0.90 o 
   3   4   8        7.37        7.57      0.46 o 
   4   4   8        0.01        0.37      0.35 o 
  -3   5   8       18.96       20.04      1.28 o 
  -2   5   8        4.66        4.60      0.62 o 
  -1   5   8      309.46      309.98      4.26 o 
   0   5   8       20.62       19.27      1.01 o 
   1   5   8        0.58        0.47      0.17 o 
   2   5   8        4.78        4.43      0.35 o 
   3   5   8        2.28        3.33      0.55 o 
   4   5   8        0.31        0.35      0.32 o 
  -2   6   8       51.31       50.52      1.94 o 
  -1   6   8       19.16       17.03      1.07 o 
   0   6   8       11.57       11.20      0.83 o 
   1   6   8        7.03        7.37      0.63 o 
   2   6   8        0.27        0.12      0.26 o 
   3   6   8       20.03       19.73      1.22 o 
   4   6   8        0.10       -0.23      0.44 o 
  -2   7   8        0.00        0.46      0.37 o 
  -1   7   8       11.61       12.87      1.01 o 
   0   7   8        1.16        0.88      0.31 o 
   1   7   8       27.80       22.55      1.17 o 
   2   7   8       78.91       74.74      1.51 o 
   3   7   8        0.23        0.28      0.31 o 
  -1   8   8        2.75        2.97      0.56 o 
   0   8   8       23.16       21.45      1.29 o 
   1   8   8        5.06        2.23      0.44 o 
   2   8   8        4.52        3.94      0.41 o 
   3   8   8        8.06        7.81      0.88 o 
   0   9   8       12.92       15.82      1.20 o 
   1   9   8        1.42        0.79      0.36 o 
  -1  -5   9        0.25       -0.20      0.32 o 
   0  -5   9        0.06       -0.13      0.31 o 
  -2  -4   9       10.54       10.66      1.02 o 
  -1  -4   9        3.45        3.74      0.61 o 
   0  -4   9       15.01       14.90      1.07 o 
   1  -4   9       72.01       79.32      2.34 o 
   2  -4   9        0.34        1.68      0.49 o 
  -3  -3   9       10.60       12.20      1.08 o 
  -2  -3   9        1.50        1.00      0.37 o 
  -1  -3   9        2.58        2.34      0.50 o 
   0  -3   9      264.16      288.20      4.35 o 
   1  -3   9       64.75       66.79      2.01 o 
   2  -3   9        0.46        1.82      0.52 o 
  -3  -2   9        2.68        2.21      0.54 o 
  -2  -2   9        1.42        2.37      0.50 o 
  -1  -2   9      103.97      108.20      2.64 o 
   0  -2   9      120.82      118.92      2.68 o 
   1  -2   9       14.41       12.66      0.84 o 
   2  -2   9        0.13        1.52      0.49 o 
   3  -2   9        2.70        0.95      0.35 o 
  -3  -1   9       12.91       12.85      1.05 o 
  -2  -1   9        2.24        1.73      0.40 o 
  -1  -1   9       10.35        9.15      0.78 o 
   0  -1   9       23.47       21.52      1.10 o 
   1  -1   9       10.13       10.62      0.73 o 
   2  -1   9       10.61       10.34      0.89 o 
   3  -1   9       46.91       47.62      1.90 o 
  -3   0   9        1.91        1.36      0.28 o 
  -2   0   9        6.95        6.77      0.53 o 
  -1   0   9        1.55        1.21      0.23 o 
   0   0   9        6.82        6.42      0.62 o 
   1   0   9       24.04       22.90      0.68 o 
   2   0   9       20.60       22.63      0.77 o 
   3   0   9        0.76        0.36      0.26 o 
   4   0   9        1.47        2.02      0.33 o 
  -3   1   9       13.14       12.62      1.02 o 
  -2   1   9       30.51       30.58      1.48 o 
  -1   1   9       11.53        8.12      0.75 o 
   0   1   9       17.14       16.02      0.93 o 
   1   1   9       20.46       17.59      0.88 o 
   2   1   9        0.44        0.45      0.15 o 
   3   1   9        4.73        5.08      0.41 o 
   4   1   9        0.02        0.21      0.19 o 
  -3   2   9        8.55        6.86      0.78 o 
  -2   2   9       88.46       77.94      2.32 o 
  -1   2   9        2.23        2.75      0.47 o 
   0   2   9        0.84        0.96      0.29 o 
   1   2   9       13.08       12.75      0.77 o 
   2   2   9       11.32       10.71      0.55 o 
   3   2   9        2.46        2.38      0.29 o 
   4   2   9        1.69        1.65      0.30 o 
  -3   3   9       33.81       30.15      1.56 o 
  -2   3   9        0.36        0.05      0.25 o 
  -1   3   9       28.80       27.56      1.30 o 
   0   3   9       17.61       18.41      0.97 o 
   1   3   9      115.88      120.19      2.29 o 
   2   3   9       48.76       53.66      0.88 o 
   3   3   9       13.32       14.15      0.66 o 
   4   3   9        2.54        2.27      0.34 o 
  -3   4   9        3.41        2.59      0.52 o 
  -2   4   9        5.98        4.38      0.61 o 
  -1   4   9        0.17        0.00      0.22 o 
   0   4   9      246.00      242.12      3.55 o 
   1   4   9      409.17      410.17      4.28 o 
   2   4   9       36.59       40.05      0.97 o 
   3   4   9        1.33        1.26      0.39 o 
   4   4   9        1.74        1.76      0.50 o 
  -3   5   9        2.83        2.41      0.55 o 
  -2   5   9        2.33        2.19      0.47 o 
  -1   5   9       28.56       26.28      1.32 o 
   0   5   9      180.92      174.08      3.11 o 
   1   5   9       14.27       13.60      0.83 o 
   2   5   9       10.95       11.02      0.55 o 
   3   5   9        1.75        1.74      0.47 o 
   4   5   9        9.35        9.40      0.90 o 
  -2   6   9        0.92        0.69      0.31 o 
  -1   6   9        0.00        0.72      0.34 o 
   0   6   9        0.13        0.47      0.24 o 
   1   6   9        7.98        7.08      0.64 o 
   2   6   9       11.92       11.96      0.61 o 
   3   6   9       34.08       32.70      1.62 o 
  -2   7   9        0.39        0.23      0.31 o 
  -1   7   9        9.06       11.73      0.98 o 
   0   7   9        0.13        0.35      0.30 o 
   1   7   9       19.74       19.88      1.11 o 
   2   7   9        2.41        1.75      0.31 o 
   3   7   9        6.66        6.61      0.81 o 
  -1   8   9        3.35        6.04      0.78 o 
   0   8   9        0.85        0.77      0.37 o 
   1   8   9        2.60        2.51      0.48 o 
   2   8   9        0.51        1.19      0.52 o 
  -1  -4  10        6.18        7.38      0.86 o 
   0  -4  10        0.65        1.15      0.39 o 
   1  -4  10        5.10        4.36      0.64 o 
  -2  -3  10        2.23        2.32      0.56 o 
  -1  -3  10        1.87        2.34      0.49 o 
   0  -3  10        3.92        2.90      0.52 o 
   1  -3  10       27.00       28.84      1.40 o 
   2  -3  10        4.28        5.92      0.78 o 
  -2  -2  10       38.25       40.33      1.81 o 
  -1  -2  10        7.11        5.99      0.70 o 
   0  -2  10       29.75       28.44      1.38 o 
   1  -2  10        4.59        4.56      0.56 o 
   2  -2  10        0.35        1.80      0.54 o 
  -3  -1  10       60.94       68.82      2.48 o 
  -2  -1  10        4.89        5.13      0.68 o 
  -1  -1  10       46.43       44.05      1.72 o 
   0  -1  10       10.36        9.17      0.79 o 
   1  -1  10        1.28        1.17      0.32 o 
   2  -1  10        0.19        1.40      0.50 o 
   3  -1  10        0.48        0.62      0.32 o 
  -3   0  10        8.44        7.72      0.61 o 
  -2   0  10        0.10        0.03      0.19 o 
  -1   0  10       59.15       61.12      1.46 o 
   0   0  10        2.75        2.33      0.43 o 
   1   0  10        2.87        2.62      0.36 o 
   2   0  10       11.11       13.81      1.19 o 
   3   0  10        5.39        3.70      0.42 o 
  -3   1  10        0.02        0.27      0.23 o 
  -2   1  10        8.03        7.36      0.79 o 
  -1   1  10        8.62        5.95      0.69 o 
   0   1  10       37.63       37.61      1.50 o 
   1   1  10        1.04        1.12      0.22 o 
   2   1  10        2.88        2.89      0.85 o 
   3   1  10        0.01       -0.19      0.26 o 
  -3   2  10        0.03        0.18      0.28 o 
  -2   2  10        0.60        0.93      0.37 o 
  -1   2  10       41.42       42.50      1.72 o 
   0   2  10       37.12       40.07      1.55 o 
   1   2  10        1.67        1.46      0.32 o 
   2   2  10       10.52       11.61      0.58 o 
   3   2  10       36.18       40.43      1.15 o 
   4   2  10       14.18       14.03      0.76 o 
  -3   3  10       12.97       11.71      1.04 o 
  -2   3  10        0.42        0.22      0.30 o 
  -1   3  10        5.19        5.18      0.64 o 
   0   3  10        0.18        0.14      0.25 o 
   1   3  10        8.52        9.45      0.72 o 
   2   3  10      110.01      117.52      1.38 o 
   3   3  10        1.05        0.98      0.27 o 
   4   3  10       12.04       12.70      1.07 o 
  -3   4  10        2.96        3.35      0.61 o 
  -2   4  10        1.65        1.48      0.40 o 
  -1   4  10        2.09        2.52      0.47 o 
   0   4  10        1.28        1.36      0.34 o 
   1   4  10        0.82        1.18      0.34 o 
   2   4  10       14.00       13.61      0.62 o 
   3   4  10       13.14       12.92      1.02 o 
   4   4  10        1.54        1.66      0.50 o 
  -2   5  10       49.88       55.53      2.12 o 
  -1   5  10        0.00        0.25      0.31 o 
   0   5  10      112.61      113.17      2.65 o 
   1   5  10        1.54        1.63      0.35 o 
   2   5  10        3.02        3.59      0.59 o 
   3   5  10        5.78        4.98      0.70 o 
  -2   6  10        7.91        8.01      0.85 o 
  -1   6  10       18.78       18.47      1.20 o 
   0   6  10        8.96        9.46      0.83 o 
   1   6  10        0.51        0.42      0.24 o 
   2   6  10        1.49        1.71      0.50 o 
   3   6  10        1.34        1.45      0.50 o 
  -1   7  10       17.51       17.58      1.22 o 
   0   7  10        6.60        8.18      0.80 o 
   1   7  10        6.69        6.78      0.69 o 
   2   7  10        1.08        1.20      0.51 o 
   3   7  10       26.11       24.44      1.52 o 
   0   8  10       24.78       25.71      1.46 o 
   1   8  10        0.00        0.05      0.27 o 
   2   8  10        1.70        1.39      0.54 o 
  -1  -3  11       13.78       14.43      1.14 o 
   0  -3  11        1.09        0.70      0.36 o 
   1  -3  11      129.68      138.21      3.20 o 
  -2  -2  11       19.00       23.30      1.47 o 
  -1  -2  11        4.41        4.72      0.68 o 
   0  -2  11       79.29       82.02      2.45 o 
   1  -2  11        4.28        3.56      0.53 o 
   2  -2  11        0.22        2.03      0.58 o 
  -2  -1  11        2.62        3.27      0.60 o 
  -1  -1  11        0.78        0.97      0.39 o 
   0  -1  11        0.83        1.17      0.37 o 
   1  -1  11        0.97        0.67      0.28 o 
   2  -1  11        1.52        2.66      0.57 o 
  -2   0  11        1.46        1.46      0.30 o 
  -1   0  11        2.85        3.13      0.55 o 
   0   0  11        0.83        0.73      0.29 o 
   1   0  11        0.97        1.25      0.35 o 
   2   0  11        4.00        4.71      0.69 o 
   3   0  11        7.21        6.68      0.76 o 
  -2   1  11        4.66        2.87      0.40 o 
  -1   1  11       16.65       14.69      1.07 o 
   0   1  11        3.49        2.70      0.50 o 
   1   1  11        6.52        4.95      0.55 o 
   2   1  11        1.88        2.16      0.94 o 
   3   1  11        0.00        0.10      0.22 o 
  -2   2  11        2.37        1.18      0.47 o 
  -1   2  11       70.08       67.26      2.27 o 
   0   2  11       10.81       10.90      0.88 o 
   1   2  11        1.43        0.44      0.22 o 
   2   2  11        6.93        6.90      0.48 o 
   3   2  11        4.94        4.88      0.44 o 
  -2   3  11       57.21       53.75      2.15 o 
  -1   3  11       10.13       11.39      0.95 o 
   0   3  11        0.02        0.04      0.26 o 
   1   3  11       20.04       19.58      1.09 o 
   2   3  11       85.68       89.17      1.62 o 
   3   3  11        0.38        0.29      0.30 o 
  -2   4  11        2.81        2.23      0.52 o 
  -1   4  11        7.35        8.76      0.85 o 
   0   4  11        0.47        0.44      0.28 o 
   1   4  11      170.28      175.34      3.22 o 
   2   4  11       77.12       83.22      2.43 o 
   3   4  11        0.19        0.47      0.36 o 
  -2   5  11        1.58        2.04      0.50 o 
  -1   5  11        5.45        5.95      0.73 o 
   0   5  11       21.15       19.47      1.16 o 
   1   5  11       48.15       44.47      1.65 o 
   2   5  11        7.95       11.18      0.98 o 
   3   5  11        1.29        1.48      0.46 o 
  -1   6  11        2.06        1.76      0.48 o 
   0   6  11        0.00        0.08      0.25 o 
   1   6  11        8.56        8.49      0.76 o 
   2   6  11        2.65        2.98      0.62 o 
   3   6  11       15.91       15.78      1.25 o 
   0   7  11        0.38        0.97      0.38 o 
   1   7  11        0.27        0.09      0.23 o 
   2   7  11       27.35       29.05      1.68 o 
   0  -2  12        0.39        0.66      0.39 o 
  -1  -1  12        2.93        3.40      0.60 o 
   0  -1  12        0.25        0.49      0.33 o 
   1  -1  12        0.70        0.24      0.26 o 
  -1   0  12        1.93        1.62      0.47 o 
   0   0  12       21.55       20.83      1.25 o 
   1   0  12       24.51       24.48      1.27 o 
   2   0  12        0.76        2.09      0.57 o 
  -2   1  12        1.27        1.97      0.37 o 
  -1   1  12        1.80        1.39      0.31 o 
   0   1  12       36.12       34.32      1.14 o 
   1   1  12        3.68        3.83      0.54 o 
   2   1  12        0.91        2.33      0.58 o 
  -2   2  12        0.83        0.55      0.36 o 
  -1   2  12        4.53        3.72      0.60 o 
   0   2  12       16.84       15.13      1.09 o 
   1   2  12       19.79       18.35      1.08 o 
   2   2  12        3.66        3.62      0.39 o 
   3   2  12       26.59       25.19      0.99 o 
  -2   3  12        6.83        6.51      0.83 o 
  -1   3  12        5.19        5.60      0.75 o 
   0   3  12       12.49       12.64      1.01 o 
   1   3  12        1.86        2.06      0.43 o 
   2   3  12       26.97       25.53      1.37 o 
   3   3  12       94.06      110.30      2.96 o 
  -1   4  12        3.83        4.16      0.67 o 
   0   4  12        0.01       -0.07      0.27 o 
   1   4  12        1.91        1.37      0.36 o 
   2   4  12       25.74       27.47      1.48 o 
   3   4  12        0.04       -0.19      0.31 o 
  -1   5  12       33.56       37.83      1.79 o 
   0   5  12        2.86        2.91      0.54 o 
   1   5  12        8.00        8.83      0.81 o 
   2   5  12        0.04        1.08      0.50 o 
   0   6  12        0.78        0.47      0.31 o 
   1   6  12       15.28       17.71      1.15 o 
   2   6  12        2.45        3.39      0.66 o 
   0   0  13        0.46        0.39      0.33 o 
  -1   1  13        0.64        1.13      0.39 o 
   0   1  13       11.06       11.21      1.00 o 
   1   1  13        4.52        5.07      0.64 o 
  -1   2  13        3.46        1.81      0.49 o 
   0   2  13        7.58        5.32      0.69 o 
   1   2  13        0.09        0.23      0.45 o 
   2   2  13        0.02        0.37      0.55 o 
  -1   3  13       18.54       18.37      1.33 o 
   0   3  13        3.96        4.19      0.65 o 
   1   3  13        4.62        4.92      0.64 o 
   2   3  13        4.87        3.79      0.61 o 
   0   4  13       35.86       41.47      1.88 o 
   1   4  13        1.41        2.11      0.49 o 
   2   4  13       44.83       47.62      2.00 o 
   0   5  13        6.71        6.42      0.76 o 
   1   5  13        3.22        3.61      0.58 o 
                                                 
